# Supplementary material for: Prognosis Impact of Diabetes in Elderly Women and Men with Non-ST Elevation Acute Coronary Syndrome
Source: J Clin Med. 2021 Sep 26;10(19):4403. doi: 10.3390/jcm10194403 (PMC8509190; doi:10.3390/jcm10194403)
Supplement: Supplementary file 1 [file jcm-10-04403-s001.zip]

Archive with 1 entries (1 files):
- jcm-1381244 supplementary updated.pdf
